# Supplementary material for: A new species of genus Monoctonus (Hymenoptera, Braconidae, Aphidiinae) from South Korea
Source: Biodivers Data J. 2024 Apr 15;12:e119476. doi: 10.3897/BDJ.12.e119476 (PMC11035975; doi:10.3897/BDJ.12.e119476)
Supplement: XML Treatment for Monoctonus koreanus [file BDJ.12.e119476-treatment1.xml]

<!DOCTYPE tp:taxon-treatment
  PUBLIC "-//TaxonX//DTD Taxonomic Treatment Publishing DTD v0 20100105//EN" "tax-treatment-NSO.dtd">
<tp:taxon-treatment xmlns:tp="http://www.plazi.org/taxpub"><tp:treatment-meta><mixed-citation publication-type="journal"><person-group><name><surname>Kim</surname><given-names>Sangjin</given-names></name><name><surname>Čkrkić</surname><given-names>Jelisaveta</given-names></name><name><surname>Tomanović</surname><given-names>Željko</given-names></name><name><surname>Sohn</surname><given-names>Ju-Hyeong</given-names></name><name><surname>Lim</surname><given-names>Jongok</given-names></name><name><surname>Kim</surname><given-names>Hyojoong</given-names></name></person-group><article-title>A new species of genus <italic><tp:taxon-name><tp:taxon-name-part taxon-name-part-type="genus" reg="Monoctonus">Monoctonus</tp:taxon-name-part></tp:taxon-name></italic> (<tp:taxon-name><tp:taxon-name-part taxon-name-part-type="order">Hymenoptera</tp:taxon-name-part></tp:taxon-name>, <tp:taxon-name><tp:taxon-name-part taxon-name-part-type="family">Braconidae</tp:taxon-name-part></tp:taxon-name>, <tp:taxon-name><tp:taxon-name-part taxon-name-part-type="subfamily">Aphidiinae</tp:taxon-name-part></tp:taxon-name>) from South Korea</article-title><source>Biodivers Data J</source><day>15</day><month>04</month><year>2024</year><volume>12</volume><pub-id pub-id-type="doi">10.3897/BDJ.12.e119476</pub-id></mixed-citation></tp:treatment-meta><tp:nomenclature><tp:taxon-name>
            <object-id xmlns:xlink="http://www.w3.org/1999/xlink" content-type="arpha" xlink:type="simple">69EBEC19-0278-5FB8-BEAF-E7E1C0B693AB</object-id>
            <tp:taxon-name-part taxon-name-part-type="genus">Monoctonus</tp:taxon-name-part>
            <tp:taxon-name-part taxon-name-part-type="species">koreanus</tp:taxon-name-part>
            <object-id xmlns:xlink="http://www.w3.org/1999/xlink" xlink:type="simple" object-id-type="GenBank">OK641850</object-id>
            <object-id xmlns:xlink="http://www.w3.org/1999/xlink" content-type="zoobank" xlink:type="simple" object-id-type="ZooBank">345CBFD6-4245-4CAB-B54A-95478D17840E</object-id>
          </tp:taxon-name><tp:taxon-authority>Kim, Čkrkić &amp; Tomanović</tp:taxon-authority><tp:taxon-status xmlns:xlink="http://www.w3.org/1999/xlink" xlink:type="simple">sp. nov.</tp:taxon-status></tp:nomenclature><tp:treatment-sec sec-type="materials"><title>Materials</title><list list-type="alpha-lower" list-content="occurrences"><list-item><p><bold>Type status:</bold> <named-content xmlns:xlink="http://www.w3.org/1999/xlink" content-type="dwc:typeStatus" xlink:type="simple">Holotype</named-content>. <bold>Occurrence:</bold> individualCount: <named-content xmlns:xlink="http://www.w3.org/1999/xlink" content-type="dwc:individualCount" xlink:type="simple">1</named-content>; sex: <named-content xmlns:xlink="http://www.w3.org/1999/xlink" content-type="dwc:sex" xlink:type="simple">female</named-content>; lifeStage: <named-content xmlns:xlink="http://www.w3.org/1999/xlink" content-type="dwc:lifeStage" xlink:type="simple">adult</named-content>; reproductiveCondition: <named-content xmlns:xlink="http://www.w3.org/1999/xlink" content-type="dwc:reproductiveCondition" xlink:type="simple">95% ehanol</named-content>; occurrenceStatus: <named-content xmlns:xlink="http://www.w3.org/1999/xlink" content-type="dwc:occurrenceStatus" xlink:type="simple">present</named-content>; occurrenceID: <named-content xmlns:xlink="http://www.w3.org/1999/xlink" content-type="dwc:occurrenceID" xlink:type="simple">46F8464F-6708-5C83-B14C-733C9814325B</named-content>; <bold>Taxon:</bold> scientificName: <named-content xmlns:xlink="http://www.w3.org/1999/xlink" content-type="dwc:scientificName" xlink:type="simple"><tp:taxon-name><tp:taxon-name-part taxon-name-part-type="genus" reg="Monoctonus">Monoctonus</tp:taxon-name-part><tp:taxon-name-part taxon-name-part-type="species" reg="koreanus">koreanus</tp:taxon-name-part></tp:taxon-name> Kim, Čkrkić &amp; Tomanović</named-content>; kingdom: <named-content xmlns:xlink="http://www.w3.org/1999/xlink" content-type="dwc:kingdom" xlink:type="simple"><tp:taxon-name><tp:taxon-name-part taxon-name-part-type="kingdom">Animalia</tp:taxon-name-part></tp:taxon-name></named-content>; phylum: <named-content xmlns:xlink="http://www.w3.org/1999/xlink" content-type="dwc:phylum" xlink:type="simple"><tp:taxon-name><tp:taxon-name-part taxon-name-part-type="phylum">Arthoropoda</tp:taxon-name-part></tp:taxon-name></named-content>; class: <named-content xmlns:xlink="http://www.w3.org/1999/xlink" content-type="dwc:class" xlink:type="simple"><tp:taxon-name><tp:taxon-name-part taxon-name-part-type="class">Insecta</tp:taxon-name-part></tp:taxon-name></named-content>; order: <named-content xmlns:xlink="http://www.w3.org/1999/xlink" content-type="dwc:order" xlink:type="simple"><tp:taxon-name><tp:taxon-name-part taxon-name-part-type="order">Hymenoptera</tp:taxon-name-part></tp:taxon-name></named-content>; family: <named-content xmlns:xlink="http://www.w3.org/1999/xlink" content-type="dwc:family" xlink:type="simple"><tp:taxon-name><tp:taxon-name-part taxon-name-part-type="family">Braconidae</tp:taxon-name-part></tp:taxon-name></named-content>; genus: <named-content xmlns:xlink="http://www.w3.org/1999/xlink" content-type="dwc:genus" xlink:type="simple"><tp:taxon-name><tp:taxon-name-part taxon-name-part-type="genus">Monoctonus</tp:taxon-name-part></tp:taxon-name></named-content>; specificEpithet: <named-content xmlns:xlink="http://www.w3.org/1999/xlink" content-type="dwc:specificEpithet" xlink:type="simple"><tp:taxon-name><tp:taxon-name-part taxon-name-part-type="genus" reg="Monoctonus"/><tp:taxon-name-part taxon-name-part-type="species" reg="koreanus">koreanus</tp:taxon-name-part></tp:taxon-name></named-content>; scientificNameAuthorship: <named-content xmlns:xlink="http://www.w3.org/1999/xlink" content-type="dwc:scientificNameAuthorship" xlink:type="simple">Kim, Čkrkić &amp; Tomanović, 2024</named-content>; <bold>Location:</bold> higherGeography: <named-content xmlns:xlink="http://www.w3.org/1999/xlink" content-type="dwc:higherGeography" xlink:type="simple">East Asia</named-content>; country: <named-content xmlns:xlink="http://www.w3.org/1999/xlink" content-type="dwc:country" xlink:type="simple">South Korea</named-content>; countryCode: <named-content xmlns:xlink="http://www.w3.org/1999/xlink" content-type="dwc:countryCode" xlink:type="simple">KR</named-content>; stateProvince: <named-content xmlns:xlink="http://www.w3.org/1999/xlink" content-type="dwc:stateProvince" xlink:type="simple">Gangwon-do</named-content>; municipality: <named-content xmlns:xlink="http://www.w3.org/1999/xlink" content-type="dwc:municipality" xlink:type="simple">Yanggu-gun</named-content>; locality: <named-content xmlns:xlink="http://www.w3.org/1999/xlink" content-type="dwc:locality" xlink:type="simple">Songhyeon-ri</named-content>; <bold>Identification:</bold> identifiedBy: <named-content xmlns:xlink="http://www.w3.org/1999/xlink" content-type="dwc:identifiedBy" xlink:type="simple">Sangjin Kim, Jelisaveta Čkrkić, Željko Tomanović, Ju-Hyeong Sohn, Jongok Lim, Hyojoong Kim</named-content>; <bold>Event:</bold> eventDate: <named-content xmlns:xlink="http://www.w3.org/1999/xlink" content-type="dwc:eventDate" xlink:type="simple">24/09-27/10/2020</named-content>; year: <named-content xmlns:xlink="http://www.w3.org/1999/xlink" content-type="dwc:year" xlink:type="simple">2020</named-content></p></list-item></list></tp:treatment-sec><tp:treatment-sec sec-type="Description"><title>Description</title><p><bold>Female.</bold> Length of body about 2.2 mm (Fig. <xref ref-type="fig" rid="F11068377">1</xref>A). Length of fore-wing 1.9 mm (Fig. <xref ref-type="fig" rid="F11068377">1</xref>J).</p><p><bold>Head.</bold> Tentorial index 0.35 (Fig. <xref ref-type="fig" rid="F11068377">1</xref>D). Clypeus oval with eight long setae. Malar space 0.2 × longitudinal eye diameter. Antenna 15-segmented (Fig. <xref ref-type="fig" rid="F11068377">1</xref>B). F1 longer than F2 (F1/F2 length 1.2). F1 and F2 3.9 and 2.5 times as long as their width at the middle, respectively. Both F1 and F2 with three longitudinal placodes (Fig. <xref ref-type="fig" rid="F11068377">1</xref>C). Maxillary palp with four palpomeres, labial palp with three palpomeres. Temple subequal to eye in dorsal view. Face width/height ratio 1.1 (Fig. <xref ref-type="fig" rid="F11068377">1</xref>D).</p><p><bold>Mesosoma.</bold> Mesoscutum with effaced notaulices, dorsal surface smooth with numerous setae (Fig. <xref ref-type="fig" rid="F11068377">1</xref>E). Head width/mesoscutum width ratio 1.2. Propodeum areolated, central areola length/width ratio 1.5 (Fig. <xref ref-type="fig" rid="F11068377">1</xref>F). Fore-wing pterostigma 5.7 times as long as wide. Ratio of pterostigma length to R1 vein (= metacarpus) length 3.2 (Fig. <xref ref-type="fig" rid="F11068377">1</xref>B). Vein m-cu distinct, 2RS visible in half, veins r and 3RS distinct.</p><p><bold>Metasoma.</bold> Petiole 2.0 times as long as wide at spiracles (Fig. <xref ref-type="fig" rid="F11068377">1</xref>H, I). Dorsal surface rugose with prominent dorsal carinae (Fig. <xref ref-type="fig" rid="F11068377">1</xref>H). Ovipositor sheath distinctly ploughshare-shaped. Ovipositor sheath length/width ratio 2.4.</p><p><bold>Colour.</bold> F1 and basal ¼ to ½ of F2 yellow, remainder of antenna brown. Scape and pedicel yellowish-brown. Head and face black. Clypeus yellowish-brown. Mouthparts dark yellowish-brown. Dorsal side of mesoscutum and metasoma dark brown, except light brown propodeum and yellowish-brown petiole. Legs yellowish-brown.</p></tp:treatment-sec><tp:treatment-sec sec-type="Diagnosis"><title>Diagnosis</title><p>In some morphological characters (shape of the ovipositor sheath, shape of the first flagellomere and antenna, number of antennal segments and number of maxillary and labial palpomeres), <italic><tp:taxon-name><tp:taxon-name-part taxon-name-part-type="genus" reg="Monoctonus">M.</tp:taxon-name-part><tp:taxon-name-part taxon-name-part-type="species" reg="koreanus">koreanus</tp:taxon-name-part></tp:taxon-name></italic> sp. nov. is similar to <italic><tp:taxon-name><tp:taxon-name-part taxon-name-part-type="genus" reg="Monoctonus">M.</tp:taxon-name-part><tp:taxon-name-part taxon-name-part-type="species" reg="brachyradius">brachyradius</tp:taxon-name-part></tp:taxon-name></italic>, <italic><tp:taxon-name><tp:taxon-name-part taxon-name-part-type="genus" reg="Monoctonus">M.</tp:taxon-name-part><tp:taxon-name-part taxon-name-part-type="species" reg="nervosus">nervosus</tp:taxon-name-part></tp:taxon-name></italic> and <italic><tp:taxon-name><tp:taxon-name-part taxon-name-part-type="genus" reg="Monoctonus">M.</tp:taxon-name-part><tp:taxon-name-part taxon-name-part-type="species" reg="paulensis">paulensis</tp:taxon-name-part></tp:taxon-name></italic>. However, it clearly differs from them in having a broad ovipositor sheath (ovipositor length/width is 2.4 in <italic><tp:taxon-name><tp:taxon-name-part taxon-name-part-type="genus" reg="Monoctonus">M.</tp:taxon-name-part><tp:taxon-name-part taxon-name-part-type="species" reg="koreanus">koreanus</tp:taxon-name-part></tp:taxon-name></italic> sp. nov., while 3.0 in <italic><tp:taxon-name><tp:taxon-name-part taxon-name-part-type="genus" reg="Monoctonus">M.</tp:taxon-name-part><tp:taxon-name-part taxon-name-part-type="species" reg="brachyradius">brachyradius</tp:taxon-name-part></tp:taxon-name></italic>, 2.6–2.8 in <italic><tp:taxon-name><tp:taxon-name-part taxon-name-part-type="genus" reg="Monoctonus">M.</tp:taxon-name-part><tp:taxon-name-part taxon-name-part-type="species" reg="nervosus">nervosus</tp:taxon-name-part></tp:taxon-name></italic> and 2.7 in <italic><tp:taxon-name><tp:taxon-name-part taxon-name-part-type="genus" reg="Monoctonus">M.</tp:taxon-name-part><tp:taxon-name-part taxon-name-part-type="species" reg="paulensis">paulensis</tp:taxon-name-part></tp:taxon-name></italic>). Additionally, having a longer distal abscissa of R1 vein than in <italic><tp:taxon-name><tp:taxon-name-part taxon-name-part-type="genus" reg="Monoctonus">M.</tp:taxon-name-part><tp:taxon-name-part taxon-name-part-type="species" reg="brachyradius">brachyradius</tp:taxon-name-part></tp:taxon-name></italic> (pterostigma length/R1 length is 3.2 in <italic><tp:taxon-name><tp:taxon-name-part taxon-name-part-type="genus" reg="Monoctonus">M.</tp:taxon-name-part><tp:taxon-name-part taxon-name-part-type="species" reg="koreanus">koreanus</tp:taxon-name-part></tp:taxon-name></italic> sp. nov., while 4.8–5.1 in <italic><tp:taxon-name><tp:taxon-name-part taxon-name-part-type="genus" reg="Monoctonus">M.</tp:taxon-name-part><tp:taxon-name-part taxon-name-part-type="species" reg="brachyradius">brachyradius</tp:taxon-name-part></tp:taxon-name></italic>) and shorter than in <italic><tp:taxon-name><tp:taxon-name-part taxon-name-part-type="genus" reg="Monoctonus">M.</tp:taxon-name-part><tp:taxon-name-part taxon-name-part-type="species" reg="nervosus">nervosus</tp:taxon-name-part></tp:taxon-name></italic> and <italic><tp:taxon-name><tp:taxon-name-part taxon-name-part-type="genus" reg="Monoctonus">M.</tp:taxon-name-part><tp:taxon-name-part taxon-name-part-type="species" reg="paulensis">paulensis</tp:taxon-name-part></tp:taxon-name></italic> (1.8–2.3 in <italic><tp:taxon-name><tp:taxon-name-part taxon-name-part-type="genus" reg="Monoctonus">M.</tp:taxon-name-part><tp:taxon-name-part taxon-name-part-type="species" reg="nervosus">nervosus</tp:taxon-name-part></tp:taxon-name></italic>, 2.1–3.0 in <italic><tp:taxon-name><tp:taxon-name-part taxon-name-part-type="genus" reg="Monoctonus">M.</tp:taxon-name-part><tp:taxon-name-part taxon-name-part-type="species" reg="paulensis">paulensis</tp:taxon-name-part></tp:taxon-name></italic>) and a higher number of longitudinal placodes in flagellomere 1 (three in <italic><tp:taxon-name><tp:taxon-name-part taxon-name-part-type="genus" reg="Monoctonus">M.</tp:taxon-name-part><tp:taxon-name-part taxon-name-part-type="species" reg="koreanus">koreanus</tp:taxon-name-part></tp:taxon-name></italic> sp. nov., while no placodes in other species). It differs from <italic><tp:taxon-name><tp:taxon-name-part taxon-name-part-type="genus" reg="Monoctonus">M.</tp:taxon-name-part><tp:taxon-name-part taxon-name-part-type="species" reg="brachyradius">brachyradius</tp:taxon-name-part></tp:taxon-name></italic> and <italic><tp:taxon-name><tp:taxon-name-part taxon-name-part-type="genus" reg="Monoctonus">M.</tp:taxon-name-part><tp:taxon-name-part taxon-name-part-type="species" reg="nervosus">nervosus</tp:taxon-name-part></tp:taxon-name></italic> in possessing a less elongate pterostigma (pterostigma length/width ratio is 5.7 in <italic><tp:taxon-name><tp:taxon-name-part taxon-name-part-type="genus" reg="Monoctonus">M.</tp:taxon-name-part><tp:taxon-name-part taxon-name-part-type="species" reg="koreanus">koreanus</tp:taxon-name-part></tp:taxon-name></italic> sp. nov., while 7.5 in <italic><tp:taxon-name><tp:taxon-name-part taxon-name-part-type="genus" reg="Monoctonus">M.</tp:taxon-name-part><tp:taxon-name-part taxon-name-part-type="species" reg="brachyradius">brachyradius</tp:taxon-name-part></tp:taxon-name></italic> and 6.1–6.7 in <italic><tp:taxon-name><tp:taxon-name-part taxon-name-part-type="genus" reg="Monoctonus">M.</tp:taxon-name-part><tp:taxon-name-part taxon-name-part-type="species" reg="nervosus">nervosus</tp:taxon-name-part></tp:taxon-name></italic>) and a higher tentorial index (tentoriocular line length/intertentorial line length ratio is 0.35 in <italic><tp:taxon-name><tp:taxon-name-part taxon-name-part-type="genus" reg="Monoctonus">M.</tp:taxon-name-part><tp:taxon-name-part taxon-name-part-type="species" reg="koreanus">koreanus</tp:taxon-name-part></tp:taxon-name></italic> sp. nov., while 0.1 in <italic><tp:taxon-name><tp:taxon-name-part taxon-name-part-type="genus" reg="Monoctonus">M.</tp:taxon-name-part><tp:taxon-name-part taxon-name-part-type="species" reg="brachyradius">brachyradius</tp:taxon-name-part></tp:taxon-name></italic> and 0.2 in <italic><tp:taxon-name><tp:taxon-name-part taxon-name-part-type="genus" reg="Monoctonus">M.</tp:taxon-name-part><tp:taxon-name-part taxon-name-part-type="species" reg="nervosus">nervosus</tp:taxon-name-part></tp:taxon-name></italic>). Although the petiole is an important character, most known <italic><tp:taxon-name><tp:taxon-name-part taxon-name-part-type="genus" reg="Monoctonus">Monoctonus</tp:taxon-name-part></tp:taxon-name></italic> species having a short petiole length/width ratio at spiracles about 2.0 contain <italic><tp:taxon-name><tp:taxon-name-part taxon-name-part-type="genus" reg="Monoctonus">M.</tp:taxon-name-part><tp:taxon-name-part taxon-name-part-type="species" reg="koreanus">koreanus</tp:taxon-name-part></tp:taxon-name></italic> sp. n.), except for <italic><tp:taxon-name><tp:taxon-name-part taxon-name-part-type="genus" reg="Monoctonus">M.</tp:taxon-name-part><tp:taxon-name-part taxon-name-part-type="species" reg="canadensis">canadensis</tp:taxon-name-part></tp:taxon-name></italic> Čkrkić, Petrović &amp; Tomanović, 2019, <italic><tp:taxon-name><tp:taxon-name-part taxon-name-part-type="genus" reg="Monoctonus">M.</tp:taxon-name-part><tp:taxon-name-part taxon-name-part-type="species" reg="inexpectatus">inexpectatus</tp:taxon-name-part></tp:taxon-name></italic> Čkrkić, Petrović &amp; Tomanović, 2019 and <italic><tp:taxon-name><tp:taxon-name-part taxon-name-part-type="genus" reg="Monoctonus">M.</tp:taxon-name-part><tp:taxon-name-part taxon-name-part-type="species" reg="montengrinus">montengrinus</tp:taxon-name-part></tp:taxon-name></italic> Petrović &amp; Tomanović, 2023, in which these ratios are about 2.5, 2.3 and 2.6, respectively.</p></tp:treatment-sec><tp:treatment-sec sec-type="Etymology"><title>Etymology</title><p>The new species is named, based on its current known distribution (Republic of Korea).</p></tp:treatment-sec><tp:treatment-sec sec-type="Notes"><title>Notes</title><p>Although the new species is morphologically most similar to members of the <italic><tp:taxon-name><tp:taxon-name-part taxon-name-part-type="genus" reg="Monoctonus"/><tp:taxon-name-part taxon-name-part-type="species" reg="nervosus">nervosus</tp:taxon-name-part></tp:taxon-name></italic> group s.s., molecular data place it closer to other members of the <italic><tp:taxon-name><tp:taxon-name-part taxon-name-part-type="genus" reg="Monoctonus"/><tp:taxon-name-part taxon-name-part-type="species" reg="nervosus">nervosus</tp:taxon-name-part></tp:taxon-name></italic> group s.l. (<xref ref-type="bibr" rid="B11067945">Čkrkić et al. 2019</xref>). Since only one specimen was used in this description, it would be advisable to collect more samples and investigate potential intraspecific morphological and molecular variability, as well as aphid hosts of the new species.</p></tp:treatment-sec><tp:treatment-sec><!--Section generated to contain objects referenced in tp:taxon-treatment.--><fig id="F11068377" position="float" orientation="portrait"><object-id xmlns:xlink="http://www.w3.org/1999/xlink" content-type="arpha" xlink:type="simple">164099BF-7AD0-5C69-85E8-2BD57EE5DBCA</object-id><object-id xmlns:xlink="http://www.w3.org/1999/xlink" content-type="doi" xlink:type="simple">10.3897/BDJ.12.e119476.figure1</object-id><label>Figure 1.</label><caption><p><italic><tp:taxon-name><tp:taxon-name-part taxon-name-part-type="genus" reg="Monoctonus">Monoctonus</tp:taxon-name-part><tp:taxon-name-part taxon-name-part-type="species" reg="koreanus">koreanus</tp:taxon-name-part></tp:taxon-name></italic> sp. nov. Kim, Čkrkić &amp; Tomanović, Holotype female: <bold>A</bold> Body; <bold>B</bold> Antenna; <bold>C</bold> F1 and F2; <bold>D</bold> Head; <bold>E</bold> Mesoscutum; <bold>F</bold> Propodeum; <bold>G</bold> Ovipositor; <bold>H</bold> Dorsal view of petiole; <bold>I</bold> Lateral view of petiole; <bold>J</bold> Wings.</p></caption><graphic xmlns:xlink="http://www.w3.org/1999/xlink" xlink:href="bdj-12-e119476-g001.jpg" position="float" id="oo_967511.jpg" orientation="portrait" xlink:type="simple"><uri content-type="original_file" xlink:type="simple">https://binary.pensoft.net/fig/967511</uri></graphic></fig></tp:treatment-sec><ref-list><ref id="B11067945"><element-citation xmlns:xlink="http://www.w3.org/1999/xlink" publication-type="article" xlink:type="simple"><person-group person-group-type="author"><name name-style="western"><surname>Čkrkić</surname><given-names>Jelisaveta</given-names></name><name name-style="western"><surname>Petrović</surname><given-names>ANDJELJKO</given-names></name><name name-style="western"><surname>Kocić</surname><given-names>Korana</given-names></name><name name-style="western"><surname>Kavallieratos</surname><given-names>Nickolas G</given-names></name><name name-style="western"><surname>Hebert</surname><given-names>Paul DN</given-names></name><name name-style="western"><surname>Tomanović</surname><given-names>Željko</given-names></name></person-group><year>2019</year><article-title>Review of the world <tp:taxon-name><tp:taxon-name-part taxon-name-part-type="other">Monoctonina</tp:taxon-name-part></tp:taxon-name> Mackauer 1961 (<tp:taxon-name><tp:taxon-name-part taxon-name-part-type="order">Hymenoptera</tp:taxon-name-part></tp:taxon-name>, <tp:taxon-name><tp:taxon-name-part taxon-name-part-type="family">Braconidae</tp:taxon-name-part></tp:taxon-name>, <tp:taxon-name><tp:taxon-name-part taxon-name-part-type="subfamily">Aphidiinae</tp:taxon-name-part></tp:taxon-name>): key for their identification and descriptions of five new species</article-title><source>Zootaxa</source><volume>4691</volume><issue>4</issue><fpage>359</fpage><lpage>385</lpage><pub-id pub-id-type="doi">10.11646/zootaxa.4691.4.3</pub-id></element-citation></ref></ref-list></tp:taxon-treatment>
